# Supplementary material for: Reliability and validity study of the Indonesian Smartphone Application-Based Addiction Scale (SABAS) among college students
Source: Heliyon. 2022 Aug 24;8(8):e10403. doi: 10.1016/j.heliyon.2022.e10403 (PMC9449775; doi:10.1016/j.heliyon.2022.e10403)
Supplement: The Indonesia Version of SABAS_Ira Nurmala_Checklist [file mmc1.xlsx]

## Sheet: Sheet1
No.	Characteristic Respondents						SABAS
	Age (year)	Sex	Field of Study	Strata	Health Condition	Marital status	X2.1	X2.2	X2.3	X2.4	X2.5	X2.6
1	19	Female	Public Health	Bachelor	No	Not Married	Agree	Agree	Disagree	less Agree	Less Disagree	less Agree
2	19	Male	Advanced Technology and Multidisciplinary	Bachelor	No	Not Married	less Agree	Disagree	Less Disagree	Very Disagree	Less Disagree	Disagree
3	22	Female	Social and Political Science	Bachelor	Yes	Not Married	Very Agree	Disagree	Very Agree	Less Disagree	Agree	Disagree
4	20	Female	Communication Studies	Bachelor	No	Not Married	Agree	Less Disagree	Agree	Disagree	Disagree	Disagree
5	20	Male	Social and Political Science	Bachelor	Yes	Not Married	Very Agree	Agree	Very Agree	Disagree	Disagree	Agree
6	21	Female	Social and Political Science	Bachelor	No	Not Married	less Agree	Agree	Agree	less Agree	less Agree	Less Disagree
7	19	Female	Public Health	Bachelor	No	Not Married	less Agree	less Agree	Less Disagree	less Agree	Less Disagree	Less Disagree
8	22	Female	Social and Political Science	Bachelor	Yes	Not Married	Very Agree	Less Disagree	Very Agree	Very Agree	Agree	Agree
9	21	Female	Nursing	Bachelor	No	Not Married	Very Agree	Agree	Very Agree	Agree	Less Disagree	less Agree
10	22	Female	Nursing	Bachelor	No	Not Married	Agree	Disagree	Less Disagree	Very Disagree	less Agree	Disagree
11	34	Female	Nursing	Bachelor	No	Married	Disagree	Agree	Agree	Disagree	Disagree	Disagree
12	21	Female	Nursing	Bachelor	No	Not Married	Agree	Disagree	less Agree	less Agree	less Agree	Disagree
13	22	Female	Public Health	Bachelor	No	Not Married	Agree	less Agree	Agree	Disagree	less Agree	Disagree
14	23	Female	Nursing	Bachelor	Yes	Not Married	Disagree	less Agree	Less Disagree	Less Disagree	Disagree	Disagree
15	20	Female	Communication Studies	Bachelor	No	Not Married	Very Agree	less Agree	less Agree	Disagree	less Agree	Less Disagree
16	21	Female	Social and Political Science	Bachelor	No	Not Married	Very Agree	Disagree	less Agree	Less Disagree	Very Disagree	Disagree
17	23	Female	Nursing	Bachelor	No	Not Married	Agree	Less Disagree	less Agree	Agree	less Agree	less Agree
18	21	Female	Social and Political Science	Bachelor	No	Not Married	Less Disagree	less Agree	less Agree	less Agree	Disagree	less Agree
19	19	Male	Advanced Technology and Multidisciplinary	Bachelor	No	Not Married	Disagree	Very Disagree	Disagree	Disagree	Disagree	Disagree
20	22	Female	Public Health	Bachelor	No	Not Married	Agree	less Agree	Agree	Agree	less Agree	less Agree
21	20	Male	Public Health	Bachelor	No	Not Married	Less Disagree	Less Disagree	Agree	less Agree	Disagree	Disagree
22	17	Female	Public Health	Bachelor	No	Not Married	Less Disagree	Disagree	less Agree	Very Disagree	Less Disagree	Disagree
23	21	Female	Public Health	Bachelor	No	Not Married	Agree	Disagree	Disagree	Agree	Agree	less Agree
24	19	Female	Public Health	Bachelor	No	Not Married	Very Agree	Less Disagree	Very Agree	less Agree	less Agree	Disagree
25	22	Female	Public Health	Bachelor	No	Not Married	Less Disagree	less Agree	less Agree	Less Disagree	Disagree	less Agree
26	21	Female	Public Health	Bachelor	No	Not Married	Agree	Less Disagree	less Agree	Disagree	less Agree	Disagree
27	22	Female	Public Health	Bachelor	Yes	Not Married	Agree	Disagree	Very Agree	Less Disagree	Disagree	less Agree
28	21	Male	Mathematics and natural science	Bachelor	No	Not Married	Agree	Very Disagree	Very Agree	Agree	Agree	Agree
29	21	Male	Nursing	Bachelor	Yes	Not Married	Agree	less Agree	Agree	Agree	Disagree	Agree
30	21	Female	Medical Science	Bachelor	No	Not Married	Agree	Less Disagree	Agree	Less Disagree	Disagree	Less Disagree
31	21	Female	Nursing	Bachelor	No	Not Married	Agree	Very Disagree	Less Disagree	Agree	Disagree	Disagree
32	21	Male	Medical Science	Bachelor	No	Not Married	Agree	less Agree	Agree	less Agree	Less Disagree	less Agree
33	21	Female	Veterinary Medicine	Bachelor	No	Not Married	Agree	Agree	Very Agree	Very Agree	Agree	Less Disagree
34	21	Male	Medical Science	Bachelor	No	Not Married	less Agree	Less Disagree	less Agree	Less Disagree	Less Disagree	Less Disagree
35	21	Male	Medical Science	Bachelor	No	Not Married	Less Disagree	Disagree	less Agree	less Agree	Less Disagree	Disagree
36	21	Male	Medical Science	Bachelor	No	Not Married	Less Disagree	Disagree	Less Disagree	Less Disagree	Disagree	Disagree
37	21	Female	Medical Science	Bachelor	No	Not Married	Agree	Less Disagree	less Agree	Less Disagree	less Agree	Less Disagree
38	21	Male	Medical Science	Bachelor	No	Not Married	Very Agree	less Agree	less Agree	less Agree	Less Disagree	Disagree
39	21	Female	Nursing	Bachelor	No	Not Married	less Agree	Disagree	less Agree	Agree	Less Disagree	Agree
40	20	Male	Social and Political Science	Bachelor	No	Not Married	Very Disagree	Very Agree	Very Disagree	Very Disagree	Very Disagree	Very Disagree
41	21	Female	Public Health	Bachelor	No	Not Married	less Agree	Disagree	Agree	Agree	Agree	Disagree
42	21	Female	Nursing	Bachelor	No	Not Married	Agree	less Agree	Agree	less Agree	Less Disagree	Very Disagree
43	20	Female	Dentistry	Bachelor	No	Not Married	Agree	Disagree	Disagree	less Agree	Very Disagree	Less Disagree
44	20	Female	Nursing	Bachelor	No	Not Married	Agree	less Agree	less Agree	Less Disagree	less Agree	Disagree
45	21	Male	Agricultural Industrial Technology	Bachelor	No	Not Married	less Agree	Less Disagree	Agree	less Agree	Disagree	Less Disagree
46	20	Female	Agricultural Industrial Technology	Bachelor	No	Not Married	Agree	Disagree	Disagree	Very Agree	Disagree	Disagree
47	21	Female	Agricultural Industrial Technology	Bachelor	Yes	Not Married	less Agree	Less Disagree	Agree	Agree	less Agree	Disagree
48	20	Female	Dentistry	Bachelor	No	Not Married	Agree	less Agree	less Agree	Very Disagree	Very Disagree	Disagree
49	20	Female	Nursing	Bachelor	No	Not Married	less Agree	less Agree	Agree	Agree	less Agree	Less Disagree
50	21	Male	Mathematics and natural science	Bachelor	No	Not Married	Agree	Disagree	less Agree	less Agree	less Agree	Disagree
51	23	Female	Agricultural Industrial Technology	Bachelor	No	Not Married	Less Disagree	Very Disagree	less Agree	Less Disagree	Less Disagree	Less Disagree
52	19	Female	Pharmacy	Bachelor	No	Not Married	Agree	less Agree	Very Agree	Agree	Agree	less Agree
53	21	Female	Nursing	Bachelor	No	Not Married	Agree	Disagree	less Agree	Agree	less Agree	Less Disagree
54	21	Female	Agricultural Industrial Technology	Bachelor	No	Not Married	Agree	less Agree	Very Agree	less Agree	Agree	Less Disagree
55	21	Female	Nursing	Bachelor	No	Not Married	less Agree	less Agree	Agree	Agree	Less Disagree	Less Disagree
56	23	Female	Nursing	Bachelor	No	Not Married	Agree	Disagree	Agree	Less Disagree	less Agree	Disagree
57	23	Female	Nursing	Bachelor	Yes	Not Married	less Agree	Less Disagree	Very Disagree	less Agree	Less Disagree	Less Disagree
58	22	Female	Nutrition	Bachelor	No	Not Married	less Agree	Disagree	less Agree	Agree	Less Disagree	Agree
59	21	Female	Public Health	Bachelor	No	Not Married	Very Agree	Less Disagree	Agree	less Agree	Agree	Agree
60	18	Female	Economics and Business	Bachelor	Yes	Not Married	Very Agree	Agree	Agree	Very Agree	less Agree	Agree
61	17	Female	Nutrition	Bachelor	No	Not Married	Agree	Less Disagree	less Agree	Less Disagree	Agree	Less Disagree
62	19	Female	Nutrition	Bachelor	No	Not Married	Agree	Disagree	Agree	Disagree	Less Disagree	Disagree
63	18	Female	Nursing	Bachelor	No	Not Married	Agree	Agree	less Agree	Disagree	Agree	Agree
64	18	Male	Veterinary Medicine	Bachelor	No	Not Married	less Agree	Disagree	Disagree	Disagree	Less Disagree	Disagree
65	18	Female	Public Health	Bachelor	No	Not Married	Disagree	less Agree	Less Disagree	Very Disagree	Disagree	Disagree
66	19	Male	Nutrition	Bachelor	No	Not Married	Disagree	Disagree	less Agree	Disagree	Less Disagree	Disagree
67	19	Female	Nutrition	Bachelor	No	Not Married	Less Disagree	Disagree	Less Disagree	Less Disagree	Less Disagree	Disagree
68	17	Female	Social and Political Science	Bachelor	No	Not Married	less Agree	Disagree	less Agree	less Agree	less Agree	less Agree
69	19	Female	Economics and Business	Bachelor	No	Not Married	less Agree	Less Disagree	Agree	less Agree	less Agree	Very Agree
70	18	Female	Saince dan Technology	Bachelor	Yes	Not Married	less Agree	Disagree	Disagree	Very Disagree	Disagree	less Agree
71	17	Male	Social and Political Science	Bachelor	No	Not Married	Disagree	Disagree	Disagree	Disagree	Disagree	Disagree
72	19	Female	Public Health	Bachelor	No	Not Married	less Agree	Disagree	Agree	Disagree	Disagree	Disagree
73	20	Female	Nutrition	Bachelor	No	Not Married	Disagree	Agree	Disagree	Disagree	Less Disagree	Disagree
74	20	Male	Social and Political Science	Bachelor	No	Not Married	Disagree	Disagree	Disagree	Very Disagree	Disagree	Disagree
75	18	Female	Nutrition	Bachelor	No	Not Married	less Agree	Disagree	less Agree	Very Disagree	Disagree	Disagree
76	18	Female	Nutrition	Bachelor	No	Not Married	less Agree	Disagree	less Agree	Disagree	Very Disagree	Disagree
77	17	Female	Public Health	Bachelor	No	Not Married	less Agree	Disagree	less Agree	Very Disagree	Disagree	Disagree
78	18	Female	Social and Political Science	Bachelor	No	Not Married	Less Disagree	less Agree	Agree	Less Disagree	Disagree	less Agree
79	18	Female	Economics and Business	Bachelor	No	Not Married	Agree	Less Disagree	less Agree	Agree	Disagree	Disagree
80	23	Female	Pharmacy	Bachelor	No	Not Married	less Agree	Disagree	less Agree	Disagree	Disagree	Disagree
81	35	Male	Public Health	PascaBachelor	No	Married	Very Disagree	Very Disagree	Very Disagree	Very Disagree	Very Disagree	Disagree
82	18	Female	Public Health	Bachelor	No	Not Married	Very Disagree	Less Disagree	Disagree	Very Disagree	Very Disagree	Less Disagree
83	19	Female	Public Health	Bachelor	No	Not Married	Less Disagree	Very Disagree	Disagree	Less Disagree	Less Disagree	Less Disagree
84	20	Female	Nutrition	Bachelor	No	Not Married	less Agree	Disagree	less Agree	Less Disagree	Less Disagree	Disagree
85	19	Female	Public Health	Bachelor	Yes	Not Married	Very Agree	less Agree	less Agree	less Agree	less Agree	less Agree
86	20	Female	Saince dan Technology	Bachelor	No	Not Married	Agree	less Agree	Agree	Less Disagree	Less Disagree	less Agree
87	22	Female	Saince dan Technology	Bachelor	No	Not Married	Very Disagree	Disagree	less Agree	Very Disagree	Less Disagree	Less Disagree
88	21	Male	Saince dan Technology	Bachelor	No	Not Married	Agree	Disagree	Very Disagree	Disagree	less Agree	less Agree
89	20	Male	Advanced Technology and Multidisciplinary	Bachelor	No	Not Married	Agree	Disagree	less Agree	Less Disagree	Less Disagree	Less Disagree
90	21	Female	Saince dan Technology	Bachelor	No	Not Married	Agree	Less Disagree	Agree	Disagree	Disagree	Disagree
91	21	Male	Saince dan Technology	Bachelor	No	Not Married	Agree	Less Disagree	less Agree	less Agree	Disagree	Disagree
92	21	Female	Saince dan Technology	Bachelor	No	Not Married	Less Disagree	Disagree	Less Disagree	Disagree	Less Disagree	Less Disagree
93	21	Female	Mathematics and natural science	Bachelor	No	Not Married	Very Agree	Disagree	Disagree	less Agree	Disagree	Disagree
94	21	Female	Mathematics and natural science	Bachelor	Yes	Not Married	Less Disagree	Disagree	less Agree	Disagree	Disagree	Less Disagree
95	22	Female	Saince dan Technology	Bachelor	No	Not Married	Agree	Disagree	Agree	Disagree	less Agree	Less Disagree
96	19	Male	Advanced Technology and Multidisciplinary	Bachelor	No	Not Married	Agree	Less Disagree	less Agree	Very Disagree	Less Disagree	Disagree
97	21	Female	Saince dan Technology	Bachelor	Yes	Not Married	Agree	less Agree	Agree	less Agree	Disagree	Less Disagree
98	21	Female	Saince dan Technology	Bachelor	No	Not Married	Less Disagree	Less Disagree	less Agree	Disagree	Less Disagree	Very Disagree
99	19	Female	Saince dan Technology	Bachelor	No	Not Married	Disagree	Disagree	Disagree	Very Disagree	Disagree	Disagree
100	20	Female	Nutrition	Bachelor	No	Not Married	less Agree	Less Disagree	Disagree	Disagree	Disagree	Disagree
101	20	Male	Social and Political Science	Bachelor	No	Not Married	Agree	Disagree	less Agree	Very Disagree	less Agree	Less Disagree
102	22	Female	Nutrition	Bachelor	No	Not Married	Disagree	Less Disagree	less Agree	less Agree	Less Disagree	Disagree
103	19	Female	Dentistry	Bachelor	No	Not Married	Agree	Disagree	Agree	less Agree	Agree	less Agree
104	18	Female	Nursing	Bachelor	Yes	Not Married	less Agree	Less Disagree	Disagree	Very Disagree	Very Disagree	Very Disagree
105	19	Female	Nursing	Bachelor	No	Not Married	less Agree	Disagree	less Agree	Less Disagree	Disagree	Less Disagree
106	18	Female	Public Health	Bachelor	No	Not Married	Agree	Disagree	Agree	Less Disagree	less Agree	Disagree
107	19	Female	Nursing	Bachelor	No	Not Married	Very Agree	Disagree	Less Disagree	Disagree	Agree	less Agree
108	18	Female	Nutrition	Bachelor	No	Not Married	Agree	Less Disagree	less Agree	Disagree	Less Disagree	Disagree
109	19	Female	Public Health	Bachelor	No	Not Married	Less Disagree	Less Disagree	less Agree	Disagree	Less Disagree	Less Disagree
110	17	Female	Dentistry	Bachelor	No	Not Married	less Agree	Disagree	Disagree	Very Disagree	Very Disagree	less Agree
111	18	Female	Medical Science	Bachelor	No	Not Married	Less Disagree	Disagree	Very Disagree	Very Disagree	Disagree	Disagree
112	18	Female	Nursing	Bachelor	No	Not Married	less Agree	Disagree	Less Disagree	Less Disagree	Disagree	Less Disagree
113	18	Female	Dentistry	Bachelor	No	Not Married	Agree	less Agree	less Agree	less Agree	Agree	Agree
114	16	Male	Pharmacy	Bachelor	No	Not Married	Agree	Less Disagree	Agree	Disagree	Disagree	Less Disagree
115	18	Female	Veterinary Medicine	Bachelor	No	Not Married	Agree	less Agree	Less Disagree	Disagree	Disagree	Disagree
116	18	Female	Nursing	Bachelor	Yes	Not Married	Agree	Agree	less Agree	less Agree	Very Disagree	Very Disagree
117	18	Female	Nursing	Bachelor	No	Not Married	less Agree	Less Disagree	Agree	less Agree	Very Disagree	Disagree
118	18	Female	Dentistry	Bachelor	No	Not Married	less Agree	Disagree	Agree	Disagree	Disagree	Disagree
119	19	Male	Veterinary Medicine	Bachelor	No	Not Married	Less Disagree	Agree	Very Disagree	Disagree	Disagree	Less Disagree
120	18	Female	Public Health	Bachelor	No	Not Married	Less Disagree	Less Disagree	less Agree	less Agree	Less Disagree	Disagree
121	18	Female	Pharmacy	Bachelor	No	Not Married	less Agree	Disagree	less Agree	Less Disagree	less Agree	less Agree
122	18	Female	Medical Science	Bachelor	No	Not Married	Disagree	Disagree	Disagree	Disagree	Less Disagree	Disagree
123	18	Female	Public Health	Bachelor	No	Not Married	Disagree	less Agree	Less Disagree	Disagree	Disagree	Disagree
124	18	Female	Nursing	Bachelor	Yes	Not Married	Agree	Very Agree	Very Agree	Very Agree	Disagree	Very Agree
125	18	Female	Nursing	Bachelor	No	Not Married	Agree	Less Disagree	Agree	less Agree	Agree	less Agree
126	19	Female	Public Health	Bachelor	Yes	Not Married	Very Agree	Disagree	Disagree	Less Disagree	Less Disagree	Disagree
127	18	Male	Veterinary Medicine	Bachelor	No	Not Married	Very Agree	Less Disagree	Very Agree	Very Agree	less Agree	Agree
128	18	Female	Nursing	Bachelor	No	Not Married	Very Agree	less Agree	Very Agree	Agree	Agree	less Agree
129	18	Male	Veterinary Medicine	Bachelor	No	Not Married	less Agree	Disagree	Disagree	Very Disagree	Disagree	Disagree
130	18	Male	Nursing	Bachelor	No	Not Married	Agree	less Agree	Agree	Disagree	Very Disagree	Less Disagree
131	19	Female	Veterinary Medicine	Bachelor	No	Not Married	less Agree	Disagree	less Agree	Disagree	Less Disagree	Disagree
132	18	Female	Public Health	Bachelor	No	Not Married	less Agree	Very Disagree	Very Agree	less Agree	Agree	less Agree
133	18	Female	Pharmacy	Bachelor	No	Not Married	Disagree	Very Disagree	Very Disagree	Very Disagree	Disagree	Very Disagree
134	19	Female	Nursing	Bachelor	No	Not Married	Disagree	less Agree	Agree	Agree	Less Disagree	Disagree
135	18	Female	Nursing	Bachelor	No	Not Married	Very Agree	Less Disagree	Agree	Agree	less Agree	less Agree
136	18	Female	Social and Political Science	Bachelor	Yes	Not Married	Less Disagree	less Agree	Very Disagree	Very Disagree	Very Disagree	less Agree
137	17	Female	Social and Political Science	Bachelor	No	Not Married	Agree	less Agree	Less Disagree	Disagree	Less Disagree	Disagree
138	21	Female	Economics and Business	Bachelor	No	Not Married	less Agree	Less Disagree	Disagree	Disagree	Disagree	Disagree
139	19	Male	Economics and Business	Bachelor	Yes	Not Married	less Agree	Disagree	Agree	Disagree	Disagree	Agree
140	18	Male	Medical Science	Bachelor	No	Not Married	Agree	less Agree	less Agree	Agree	Less Disagree	less Agree
141	18	Female	Cultural Studies	Bachelor	No	Not Married	Less Disagree	Disagree	less Agree	Disagree	Disagree	Disagree
142	18	Female	Communication Studies	Bachelor	No	Not Married	less Agree	less Agree	Agree	Agree	Agree	Agree
143	19	Female	Public Health	Bachelor	No	Not Married	less Agree	Disagree	Agree	less Agree	less Agree	Disagree
144	19	Female	Pharmacy	Bachelor	No	Not Married	Agree	Disagree	Agree	Less Disagree	less Agree	Less Disagree
145	18	Female	Medical Science	Bachelor	No	Not Married	less Agree	Less Disagree	less Agree	less Agree	less Agree	Disagree
146	18	Male	Economics and Business	Bachelor	No	Not Married	less Agree	less Agree	Agree	Less Disagree	Disagree	less Agree
147	17	Male	Psychology	Bachelor	Yes	Not Married	Less Disagree	less Agree	Less Disagree	less Agree	Less Disagree	Less Disagree
148	18	Female	Pharmacy	Bachelor	No	Not Married	Less Disagree	Very Disagree	Very Disagree	Very Disagree	Very Disagree	Very Disagree
149	20	Female	Public Health	Bachelor	No	Not Married	less Agree	Disagree	less Agree	less Agree	less Agree	less Agree
150	18	Female	Law	Bachelor	No	Not Married	Agree	Disagree	less Agree	Disagree	Disagree	Disagree
151	18	Female	Social and Political Science	Bachelor	No	Not Married	Agree	Disagree	Agree	less Agree	Less Disagree	Disagree
152	18	Female	Medical Science	Bachelor	No	Not Married	less Agree	Disagree	less Agree	Disagree	Disagree	Disagree
153	18	Female	Medical Science	Bachelor	No	Not Married	Agree	Disagree	less Agree	less Agree	less Agree	Disagree
154	18	Male	Advanced Technology and Multidisciplinary	Bachelor	No	Not Married	less Agree	Disagree	Agree	Less Disagree	Disagree	less Agree
155	18	Female	Economics and Business	Bachelor	No	Not Married	Agree	Less Disagree	Agree	Less Disagree	less Agree	Agree
156	18	Female	Law	Bachelor	No	Not Married	Agree	Disagree	less Agree	Disagree	Less Disagree	Disagree
157	18	Female	Economics and Business	Bachelor	No	Not Married	less Agree	Less Disagree	Disagree	Disagree	Less Disagree	Less Disagree
158	19	Male	Advanced Technology and Multidisciplinary	Bachelor	No	Not Married	less Agree	Disagree	Agree	Less Disagree	Disagree	Disagree
159	18	Male	Medical Science	Bachelor	No	Not Married	Less Disagree	less Agree	Agree	Very Disagree	Very Disagree	Disagree
160	18	Male	Advanced Technology and Multidisciplinary	Bachelor	No	Not Married	Less Disagree	Disagree	Agree	Less Disagree	less Agree	Disagree
161	18	Female	Economics and Business	Bachelor	No	Not Married	Less Disagree	Less Disagree	less Agree	Very Disagree	Very Disagree	Very Disagree
162	18	Female	Economics and Business	Bachelor	No	Not Married	Agree	Less Disagree	less Agree	less Agree	Less Disagree	less Agree
163	18	Female	Economics and Business	Bachelor	No	Not Married	Agree	Agree	Agree	less Agree	Agree	Less Disagree
164	17	Female	Economics and Business	Bachelor	No	Not Married	Agree	less Agree	Agree	less Agree	less Agree	Less Disagree
165	18	Male	Cultural Studies	Bachelor	No	Not Married	Very Agree	Disagree	less Agree	Disagree	Disagree	Less Disagree
166	18	Male	Advanced Technology and Multidisciplinary	Bachelor	No	Not Married	Very Agree	less Agree	Agree	Agree	less Agree	less Agree
167	18	Female	Pharmacy	Bachelor	No	Not Married	less Agree	Less Disagree	Agree	Less Disagree	Disagree	less Agree
168	18	Female	Medical Science	Bachelor	Yes	Not Married	less Agree	Disagree	Less Disagree	Disagree	Disagree	Very Disagree
169	18	Female	Economics and Business	Bachelor	No	Not Married	less Agree	Less Disagree	Agree	Disagree	Disagree	Less Disagree
170	18	Male	Law	Bachelor	No	Not Married	Agree	Disagree	less Agree	Less Disagree	Less Disagree	Less Disagree
171	19	Male	Pharmacy	Bachelor	No	Not Married	Agree	Less Disagree	Disagree	Disagree	Disagree	less Agree
172	19	Female	Social and Political Science	Bachelor	No	Not Married	Agree	Less Disagree	Agree	Agree	Disagree	Less Disagree
173	18	Female	Fisheries and Marine Science	Bachelor	No	Not Married	Agree	Less Disagree	less Agree	Less Disagree	Less Disagree	Disagree
174	18	Female	Nursing	Bachelor	No	Not Married	Very Agree	Less Disagree	Agree	less Agree	Less Disagree	Less Disagree
175	18	Male	Advanced Technology and Multidisciplinary	Bachelor	No	Not Married	Very Agree	Very Agree	less Agree	Less Disagree	Less Disagree	Less Disagree
176	18	Female	Economics and Business	Bachelor	No	Not Married	Agree	Very Disagree	Disagree	Very Disagree	Disagree	Disagree
177	17	Female	Economics and Business	Bachelor	No	Not Married	less Agree	Disagree	Agree	Less Disagree	less Agree	Less Disagree
178	21	Female	Saince dan Technology	Bachelor	No	Not Married	less Agree	Very Agree	Very Disagree	Very Agree	Disagree	Less Disagree
179	19	Female	Saince dan Technology	Bachelor	No	Not Married	Agree	Less Disagree	less Agree	Disagree	Disagree	Less Disagree
180	19	Female	Social and Political Science	Bachelor	No	Not Married	less Agree	Less Disagree	Agree	Disagree	Disagree	Disagree
181	18	Female	Advanced Technology and Multidisciplinary	Bachelor	No	Not Married	Less Disagree	Very Disagree	Agree	Agree	Disagree	Disagree
182	18	Female	Economics and Business	Bachelor	Yes	Not Married	Very Agree	Less Disagree	Very Agree	less Agree	less Agree	less Agree
183	22	Male	Communication Studies	Bachelor	Yes	Not Married	Agree	less Agree	less Agree	Agree	less Agree	Less Disagree
184	39	Male	Public Health	PascaBachelor	No	Married	Very Disagree	Very Disagree	Very Disagree	Very Disagree	Very Disagree	Very Disagree
185	42	Female	Public Health	PascaBachelor	Yes	Married	Agree	Very Disagree	Very Disagree	Very Disagree	Very Disagree	Very Disagree
186	39	Female	Public Health	PascaBachelor	No	Bercerai	Very Agree	Agree	less Agree	Very Disagree	Agree	less Agree
187	43	Female	Public Health	PascaBachelor	No	Married	less Agree	Less Disagree	Less Disagree	Very Disagree	Less Disagree	Less Disagree
188	25	Female	Public Health	PascaBachelor	No	Not Married	Agree	Less Disagree	less Agree	Very Disagree	Very Disagree	Very Disagree
189	24	Male	Public Health	PascaBachelor	No	Not Married	Less Disagree	Disagree	Disagree	less Agree	Disagree	Less Disagree
190	20	Female	Public Health	Bachelor	No	Not Married	Very Agree	Disagree	Agree	Less Disagree	Disagree	Disagree
191	44	Male	Public Health	PascaBachelor	No	Married	Agree	less Agree	Agree	Agree	Agree	less Agree
192	33	Female	Graduate School	PascaBachelor	No	Married	Agree	less Agree	Disagree	Disagree	Disagree	Disagree
193	33	Female	Public Health	PascaBachelor	No	Married	less Agree	Very Disagree	Very Disagree	Very Disagree	Very Disagree	Very Disagree
194	37	Female	Public Health	PascaBachelor	No	Married	less Agree	Disagree	Disagree	Disagree	Disagree	Disagree
195	41	Female	Public Health	PascaBachelor	No	Married	Disagree	Disagree	Agree	Very Disagree	Very Disagree	Very Disagree
196	33	Female	Graduate School	PascaBachelor	Yes	Married	Disagree	Disagree	Disagree	Disagree	less Agree	Disagree
197	38	Female	Nursing	PascaBachelor	No	Married	Disagree	less Agree	Agree	Disagree	Disagree	Disagree
198	45	Female	Public Health	PascaBachelor	No	Bercerai	Agree	Agree	less Agree	less Agree	less Agree	less Agree
199	33	Male	Graduate School	PascaBachelor	No	Married	Agree	Disagree	Agree	Disagree	Less Disagree	Disagree
200	26	Female	Public Health	PascaBachelor	No	Not Married	Agree	Disagree	less Agree	Disagree	Agree	Disagree
201	23	Female	Public Health	PascaBachelor	No	Not Married	Very Agree	Disagree	Less Disagree	Less Disagree	Less Disagree	Disagree
202	21	Female	Public Health	Bachelor	No	Not Married	less Agree	Very Disagree	less Agree	Disagree	Agree	Disagree
203	51	Male	Public Health	PascaBachelor	No	Married	Very Disagree	Disagree	less Agree	Very Disagree	Very Disagree	Disagree
204	23	Female	Public Health	PascaBachelor	No	Not Married	Agree	less Agree	less Agree	less Agree	Agree	Less Disagree
205	37	Female	Public Health	PascaBachelor	No	Married	Very Agree	Less Disagree	Agree	Very Disagree	Very Disagree	Very Disagree
206	39	Female	Public Health	PascaBachelor	No	Cerai mati	Agree	Disagree	Disagree	Very Disagree	Very Disagree	Very Disagree
207	37	Female	Public Health	PascaBachelor	No	Married	Agree	Disagree	less Agree	Disagree	Less Disagree	Disagree
208	29	Female	Public Health	PascaBachelor	No	Married	less Agree	Disagree	less Agree	Very Disagree	Very Disagree	Very Disagree
209	28	Male	Veterinary Medicine	PascaBachelor	Yes	Not Married	Agree	less Agree	Agree	less Agree	Disagree	Disagree
210	30	Female	Public Health	PascaBachelor	No	Married	Agree	Less Disagree	less Agree	Agree	less Agree	less Agree
211	45	Female	Management Rumah Sakit	PascaBachelor	No	Married	Agree	Disagree	Less Disagree	Disagree	Less Disagree	Disagree
212	41	Male	Public Health	PascaBachelor	Yes	Married	Very Agree	Very Agree	Very Agree	Agree	less Agree	Disagree
213	37	Female	Public Health	PascaBachelor	Yes	Married	Disagree	Disagree	Disagree	Disagree	Disagree	Disagree
214	19	Male	Psychology	Bachelor	No	Not Married	Agree	Disagree	Very Agree	Disagree	Very Agree	Very Agree
215	32	Female	Public Health	PascaBachelor	No	Married	Agree	Disagree	Very Agree	Agree	Agree	Agree
216	43	Female	Public Health	PascaBachelor	No	Married	Agree	less Agree	Agree	Agree	Agree	Agree
217	38	Male	Public Health	PascaBachelor	No	Married	less Agree	less Agree	less Agree	Agree	Less Disagree	less Agree
218	53	Female	Public Health	PascaBachelor	No	Married	Agree	less Agree	Agree	less Agree	Disagree	Disagree
219	20	Female	Public Health	Bachelor	No	Not Married	Agree	Less Disagree	Agree	less Agree	Agree	Less Disagree
220	44	Male	Epidemiologi	PascaBachelor	No	Married	Agree	Disagree	Disagree	Disagree	Disagree	Disagree
221	33	Female	Public Health	PascaBachelor	No	Married	Agree	Disagree	Agree	Disagree	Agree	Disagree
222	52	Male	Environmental health	PascaBachelor	No	Married	Agree	Disagree	Disagree	Very Disagree	Agree	less Agree
223	20	Female	Public Health	Bachelor	No	Not Married	less Agree	Less Disagree	less Agree	Less Disagree	Disagree	less Agree
224	41	Male	Public Health	PascaBachelor	No	Married	Agree	less Agree	Agree	Agree	Agree	Less Disagree
225	41	Female	Public Health	PascaBachelor	No	Married	Agree	Disagree	Agree	Disagree	Disagree	Disagree
226	18	Female	Public Health	Bachelor	No	Not Married	less Agree	Disagree	Very Disagree	Disagree	Very Disagree	Very Disagree
227	37	Female	Nutrition	PascaBachelor	No	Married	less Agree	Very Disagree	Disagree	Disagree	Very Disagree	Disagree
228	24	Female	Public Health	PascaBachelor	No	Not Married	Agree	Disagree	less Agree	Disagree	Less Disagree	Less Disagree
229	50	Male	Nutrition	PascaBachelor	No	Married	Disagree	Disagree	Disagree	Disagree	Disagree	Disagree
230	20	Male	Public Health	Bachelor	No	Not Married	Agree	less Agree	Less Disagree	Disagree	Disagree	Disagree
231	57	Male	Education	PascaBachelor	No	Married	Disagree	Disagree	Disagree	Very Disagree	Agree	Less Disagree
232	22	Female	Public Health	Bachelor	Yes	Not Married	less Agree	Disagree	less Agree	less Agree	Disagree	less Agree
233	41	Female	Public Health	PascaBachelor	No	Married	Less Disagree	Disagree	Disagree	Disagree	Disagree	Less Disagree
234	40	Female	Public Health	PascaBachelor	No	Married	Agree	Disagree	Disagree	Disagree	Disagree	Disagree
235	22	Male	Islamic community development	Bachelor	No	Not Married	Very Disagree	Less Disagree	Disagree	Very Disagree	Very Disagree	Very Disagree
236	36	Female	Public Health	PascaBachelor	No	Married	Agree	Disagree	Agree	less Agree	less Agree	less Agree
237	43	Female	Public Health	PascaBachelor	No	Married	Less Disagree	less Agree	less Agree	Disagree	less Agree	Less Disagree
238	23	Male	Islamic community development	Bachelor	No	Married	Agree	Agree	Agree	less Agree	Disagree	less Agree
239	20	Female	Public Health	Bachelor	Yes	Not Married	Less Disagree	Less Disagree	Disagree	Disagree	Less Disagree	Disagree
240	41	Male	Graduate School	PascaBachelor	No	Married	less Agree	Less Disagree	Less Disagree	Less Disagree	Less Disagree	Less Disagree
241	26	Female	Public Health	PascaBachelor	No	Not Married	less Agree	Disagree	less Agree	Disagree	less Agree	Disagree
242	35	Female	Public Health	PascaBachelor	No	Married	Less Disagree	less Agree	less Agree	Less Disagree	Less Disagree	Less Disagree
243	21	Female	Public Health	Bachelor	No	Not Married	Very Agree	less Agree	Agree	Agree	less Agree	Less Disagree
244	27	Female	Public Health	PascaBachelor	No	Married	Agree	Less Disagree	Disagree	Disagree	Disagree	Disagree
245	20	Male	Farming	Bachelor	No	Not Married	Agree	less Agree	less Agree	Agree	Less Disagree	less Agree
246	43	Female	Public Health	PascaBachelor	No	Married	Agree	Disagree	Agree	Disagree	Disagree	Less Disagree
247	19	Male	Farming	Bachelor	No	Not Married	less Agree	Agree	Very Agree	Less Disagree	Less Disagree	Disagree
248	25	Male	Public Health	PascaBachelor	Yes	Not Married	Less Disagree	Less Disagree	Less Disagree	Less Disagree	Disagree	Disagree
249	40	Female	Public Health	PascaBachelor	No	Married	Agree	Disagree	less Agree	Disagree	less Agree	Disagree
250	18	Female	Veterinary Medicine	Bachelor	Yes	Not Married	Very Disagree	Disagree	Disagree	less Agree	Disagree	Disagree
251	29	Female	Graduate School	PascaBachelor	No	Married	Agree	Disagree	less Agree	Disagree	Very Disagree	Very Disagree
252	38	Female	Medical Science	PascaBachelor	No	Married	Agree	less Agree	less Agree	Disagree	Less Disagree	Less Disagree
253	19	Female	Farming	Bachelor	No	Not Married	less Agree	Very Disagree	Agree	Disagree	Very Disagree	Disagree
254	23	Female	Public Health	PascaBachelor	Yes	Not Married	Very Agree	Disagree	Very Agree	less Agree	less Agree	Less Disagree
255	19	Male	Farming	Bachelor	No	Not Married	Less Disagree	Very Disagree	Agree	Agree	Very Agree	Agree
256	37	Female	Agricultural Industrial Technology	PascaBachelor	No	Married	Agree	Disagree	less Agree	Disagree	less Agree	Disagree
257	54	Male	Public Health	PascaBachelor	No	Married	Agree	Disagree	Agree	Disagree	Disagree	Disagree
258	19	Female	Farming	Bachelor	No	Not Married	Less Disagree	Disagree	less Agree	Less Disagree	Disagree	Very Disagree
259	36	Female	Public Health	PascaBachelor	No	Married	less Agree	Disagree	Disagree	Very Disagree	Very Disagree	Very Disagree
260	22	Female	Public Health	Bachelor	No	Not Married	less Agree	Disagree	less Agree	Disagree	Less Disagree	less Agree
261	27	Female	Public Health	PascaBachelor	No	Not Married	Very Agree	Disagree	Disagree	Disagree	Agree	Agree
262	36	Female	Public Health	PascaBachelor	No	Married	Very Disagree	Very Disagree	Less Disagree	less Agree	Disagree	Very Disagree
263	53	Male	Public Health	PascaBachelor	No	Married	less Agree	Disagree	Agree	Disagree	less Agree	Disagree
264	21	Female	Public Health	Bachelor	Yes	Not Married	Agree	Disagree	Agree	Agree	Agree	Disagree
265	35	Male	Public Health	PascaBachelor	No	Married	Agree	Very Disagree	Less Disagree	Disagree	Very Disagree	Very Disagree
266	39	Female	Medical Science	PascaBachelor	No	Married	less Agree	less Agree	less Agree	Disagree	Very Disagree	Very Disagree
267	26	Male	Environmental Science	PascaBachelor	No	Married	less Agree	less Agree	less Agree	less Agree	less Agree	Less Disagree
268	21	Female	Public Health	Bachelor	No	Not Married	Agree	less Agree	less Agree	Agree	less Agree	Less Disagree
269	18	Male	Farming	Bachelor	No	Not Married	less Agree	Agree	Very Agree	Very Agree	Disagree	Less Disagree
270	19	Male	Farming	Bachelor	No	Not Married	Less Disagree	Disagree	Disagree	Disagree	Disagree	Disagree
271	18	Male	Farming	Bachelor	No	Not Married	less Agree	Disagree	less Agree	Very Disagree	Less Disagree	Less Disagree
272	41	Male	Public Health	PascaBachelor	No	Married	Less Disagree	less Agree	less Agree	Less Disagree	Disagree	Less Disagree
273	19	Female	Farming	Bachelor	No	Not Married	less Agree	Disagree	Less Disagree	less Agree	Less Disagree	Disagree
274	18	Female	Farming	Bachelor	No	Not Married	Agree	Less Disagree	less Agree	Very Disagree	Less Disagree	Less Disagree
275	19	Male	Farming	Bachelor	No	Not Married	less Agree	Disagree	less Agree	Less Disagree	Very Disagree	Disagree
276	18	Female	Ekonomi Farming dan Agribisnis	Bachelor	No	Not Married	less Agree	less Agree	Agree	Disagree	less Agree	Less Disagree
277	18	Female	Farming	Bachelor	No	Not Married	Disagree	Disagree	less Agree	Very Disagree	Disagree	Very Disagree
278	18	Female	Farming	Bachelor	No	Not Married	Agree	Agree	Agree	Agree	Less Disagree	Agree
279	18	Male	Farming	Bachelor	No	Not Married	Disagree	Very Agree	less Agree	less Agree	Very Agree	Agree
280	18	Male	Farming	Bachelor	No	Not Married	less Agree	Less Disagree	Disagree	Very Disagree	Very Disagree	Very Disagree
281	37	Female	Public Health	PascaBachelor	Yes	Married	Agree	Disagree	less Agree	Very Disagree	Disagree	Very Disagree
282	43	Female	Health Policy Admninistration	PascaBachelor	No	Married	Less Disagree	Less Disagree	Disagree	Disagree	Disagree	Disagree
283	18	Female	Farming	Bachelor	No	Not Married	Agree	less Agree	Agree	Less Disagree	Less Disagree	Disagree
284	31	Female	Public Health	PascaBachelor	No	Married	less Agree	Disagree	Disagree	Very Disagree	Disagree	Disagree
285	18	Female	Farming	Bachelor	No	Not Married	less Agree	Disagree	Disagree	Very Disagree	less Agree	Less Disagree
286	35	Male	Public Health	PascaBachelor	No	Married	less Agree	Disagree	Less Disagree	Very Disagree	Disagree	Very Disagree
287	44	Male	Public Health	PascaBachelor	No	Married	Disagree	Disagree	Disagree	Very Disagree	Disagree	Disagree
288	41	Female	Public Health	PascaBachelor	No	Married	Agree	less Agree	Very Disagree	Disagree	Very Disagree	Disagree
289	18	Female	Agronomy	Bachelor	No	Not Married	less Agree	less Agree	Agree	less Agree	less Agree	Less Disagree
290	42	Female	Public Health	PascaBachelor	No	Married	Disagree	Disagree	Disagree	Disagree	Disagree	Disagree
291	21	Female	Public Health	Bachelor	No	Not Married	less Agree	Less Disagree	Disagree	Disagree	Less Disagree	Less Disagree
292	49	Male	Public Health	PascaBachelor	No	Married	Agree	Very Disagree	less Agree	Very Disagree	Disagree	Disagree
293	21	Female	Saince dan Technology	Bachelor	Yes	Not Married	Agree	less Agree	less Agree	Disagree	Less Disagree	Less Disagree
294	48	Female	Public Health	PascaBachelor	No	Married	Agree	Very Disagree	Very Disagree	Disagree	Disagree	Very Disagree
295	45	Male	Graduate School	PascaBachelor	No	Married	Agree	Less Disagree	less Agree	Disagree	Disagree	Disagree
296	49	Female	Public Health	PascaBachelor	No	Married	less Agree	Disagree	less Agree	Disagree	Less Disagree	Disagree
297	18	Female	Farming	Bachelor	No	Not Married	Very Agree	Less Disagree	Agree	Agree	less Agree	less Agree
298	18	Female	Farming	Bachelor	No	Not Married	Agree	less Agree	Agree	Agree	Less Disagree	less Agree
299	19	Male	Farming	Bachelor	No	Not Married	Agree	Less Disagree	Agree	Very Agree	Agree	Agree
300	24	Female	Public Health	PascaBachelor	No	Not Married	Less Disagree	Less Disagree	less Agree	less Agree	Disagree	less Agree
301	21	Female	Social Science	Bachelor	No	Not Married	Very Agree	less Agree	Very Agree	less Agree	Agree	Agree
302	21	Female	Public Health	Bachelor	No	Not Married	Agree	Disagree	less Agree	Disagree	Disagree	Less Disagree
303	48	Female	Public Health	PascaBachelor	No	Married	Very Disagree	Very Disagree	Very Disagree	Very Disagree	Disagree	Very Disagree
304	21	Female	Saince dan Technology	Bachelor	No	Not Married	less Agree	less Agree	less Agree	Disagree	Disagree	Agree
305	39	Female	Public Health	PascaBachelor	No	Married	Very Agree	Disagree	Less Disagree	Disagree	Very Disagree	Disagree
306	46	Female	Graduate School	PascaBachelor	No	Married	less Agree	Disagree	less Agree	Disagree	less Agree	less Agree
307	17	Female	Farming	Bachelor	No	Not Married	less Agree	Disagree	Very Disagree	Agree	Disagree	Disagree
308	20	Male	Farming	Bachelor	Yes	Not Married	Less Disagree	Very Disagree	less Agree	Agree	Very Disagree	Very Disagree
309	19	Female	Farming	Bachelor	No	Not Married	Agree	Less Disagree	Agree	Less Disagree	less Agree	less Agree
310	17	Female	Dentistry	Bachelor	No	Not Married	Agree	Less Disagree	less Agree	less Agree	less Agree	Less Disagree
311	17	Male	Medical Science	Bachelor	No	Not Married	Agree	less Agree	Less Disagree	less Agree	Less Disagree	Less Disagree
312	18	Male	Teknologi laboratorium medis	Bachelor	No	Not Married	less Agree	less Agree	Agree	less Agree	Disagree	less Agree
313	18	Female	Public Health	Bachelor	No	Not Married	Agree	Disagree	Agree	Less Disagree	less Agree	Disagree
314	18	Female	Veterinary Medicine	Bachelor	No	Not Married	Agree	Less Disagree	Agree	Very Disagree	Disagree	Disagree
315	18	Male	Nursing	Bachelor	No	Not Married	Agree	Disagree	Less Disagree	Disagree	Less Disagree	Disagree
316	18	Female	Medical Science	Bachelor	Yes	Not Married	Agree	Agree	less Agree	Very Disagree	less Agree	Disagree
317	19	Female	Public Health	Bachelor	No	Not Married	less Agree	Disagree	less Agree	less Agree	Less Disagree	Disagree
318	19	Female	Physiotherapy	Bachelor	No	Not Married	Agree	less Agree	Disagree	Less Disagree	less Agree	Less Disagree
319	19	Female	Pharmacy	Bachelor	No	Not Married	less Agree	Disagree	less Agree	Disagree	Very Disagree	Very Disagree
320	18	Male	Pharmacy	Bachelor	No	Not Married	less Agree	Disagree	Agree	Very Disagree	Disagree	Disagree
321	19	Female	Pharmacy	Bachelor	No	Not Married	Very Disagree	Very Agree	Agree	Disagree	Less Disagree	Disagree
322	18	Female	Medical Science	Bachelor	No	Not Married	Agree	Very Disagree	less Agree	Less Disagree	Very Disagree	Disagree
323	18	Female	Keselamatan dan Kesehatan Kerja	Bachelor	Yes	Not Married	Agree	Disagree	Less Disagree	Very Disagree	less Agree	less Agree
324	18	Female	Pharmacy	Bachelor	No	Not Married	Agree	less Agree	less Agree	Less Disagree	Disagree	less Agree
325	18	Female	Pharmacy	Bachelor	No	Not Married	less Agree	Less Disagree	Agree	Very Disagree	Very Disagree	Agree
326	18	Female	Dentistry	Bachelor	Yes	Not Married	Agree	Disagree	Less Disagree	Very Disagree	Less Disagree	Disagree
327	19	Female	Public Health	Bachelor	No	Not Married	less Agree	Disagree	less Agree	Less Disagree	Disagree	Disagree
328	18	Female	Nursing	Bachelor	No	Not Married	Agree	less Agree	less Agree	Agree	Less Disagree	Disagree
329	18	Female	Medical Science	Bachelor	No	Not Married	Agree	less Agree	Agree	less Agree	Less Disagree	Disagree
330	19	Female	Public Health	Bachelor	No	Not Married	less Agree	Agree	Agree	less Agree	less Agree	Agree
331	18	Female	Veterinary Medicine	Bachelor	No	Not Married	Disagree	Very Disagree	Less Disagree	Very Disagree	Very Disagree	Disagree
332	18	Female	Medical Science	Bachelor	No	Not Married	Very Agree	Less Disagree	Very Agree	less Agree	less Agree	Agree
333	18	Female	Dentistry	Bachelor	No	Not Married	Agree	Disagree	less Agree	Less Disagree	Less Disagree	less Agree
334	19	Female	Nutrition	Bachelor	No	Not Married	Very Agree	Disagree	Very Agree	Less Disagree	Less Disagree	Disagree
335	19	Female	Medical Science	Bachelor	No	Not Married	Agree	Disagree	Very Disagree	Very Disagree	less Agree	Disagree
336	18	Female	Pharmacy	Bachelor	No	Not Married	Agree	less Agree	Agree	Agree	Agree	Agree
337	19	Male	Dentistry	Bachelor	No	Not Married	Very Agree	Disagree	less Agree	less Agree	Disagree	Less Disagree
338	18	Female	Public Health	Bachelor	No	Not Married	Agree	Disagree	less Agree	Agree	Less Disagree	Disagree
339	18	Female	Dentistry	Bachelor	No	Not Married	Less Disagree	Disagree	Agree	Less Disagree	less Agree	less Agree
340	19	Female	Dentistry	Bachelor	No	Not Married	Agree	Disagree	Agree	Disagree	Agree	Disagree
341	19	Female	Dentistry	Bachelor	No	Not Married	Less Disagree	Disagree	less Agree	Disagree	Less Disagree	Disagree
342	19	Male	Physiotherapy	Bachelor	No	Not Married	Agree	Disagree	less Agree	Less Disagree	less Agree	Disagree
343	18	Female	Nursing	Bachelor	No	Not Married	Less Disagree	Disagree	Less Disagree	Disagree	Disagree	Less Disagree
344	18	Female	Dentistry	Bachelor	No	Not Married	Disagree	Agree	Disagree	less Agree	Disagree	Agree
345	19	Male	Nursing	Bachelor	No	Not Married	Disagree	Very Disagree	Very Disagree	Disagree	Very Disagree	Very Disagree
346	18	Male	Medical Science	Bachelor	No	Not Married	Agree	Disagree	less Agree	Disagree	Disagree	Disagree
347	18	Female	Public Health	Bachelor	No	Not Married	Agree	Less Disagree	Agree	Disagree	Very Disagree	Very Disagree
348	19	Female	Pharmacy	Bachelor	No	Not Married	Very Agree	Less Disagree	Very Agree	less Agree	less Agree	Less Disagree
349	18	Female	Veterinary Medicine	Bachelor	No	Not Married	Very Agree	Agree	Agree	Agree	Agree	Disagree
350	20	Female	Occupational Health and Safety	Bachelor	Yes	Not Married	Very Agree	Agree	Agree	Less Disagree	Disagree	Less Disagree
351	19	Female	Imaging Radiology Technology	Bachelor	No	Not Married	Agree	Very Disagree	less Agree	Less Disagree	Disagree	Less Disagree
352	18	Female	Nursing	Bachelor	No	Not Married	Agree	less Agree	less Agree	Less Disagree	Less Disagree	Less Disagree
353	23	Female	Physics	PascaBachelor	No	Not Married	Very Agree	less Agree	less Agree	Very Disagree	Less Disagree	Disagree
354	19	Female	Mathematics and natural science	Bachelor	Yes	Not Married	less Agree	Disagree	Less Disagree	Disagree	Agree	less Agree
355	19	Female	Mathematics and natural science	Bachelor	Yes	Not Married	less Agree	Very Disagree	Very Agree	Very Disagree	Disagree	less Agree
356	19	Male	Management	Bachelor	Yes	Not Married	Agree	Agree	Agree	Agree	less Agree	less Agree
357	19	Male	Mechanical Engineering	Bachelor	No	Not Married	Disagree	Disagree	Disagree	Disagree	Disagree	Disagree
358	20	Male	Education Matematika	Bachelor	No	Not Married	Agree	Disagree	Agree	Disagree	Disagree	Less Disagree
359	19	Male	Management	Bachelor	No	Not Married	Agree	less Agree	Very Agree	Agree	Agree	less Agree
360	19	Female	Economics and Business	Bachelor	No	Not Married	Agree	Less Disagree	Agree	less Agree	less Agree	Disagree
361	19	Female	Management	Bachelor	Yes	Not Married	less Agree	Disagree	Agree	Less Disagree	less Agree	Disagree
362	19	Female	Literature Indonesia	Bachelor	Yes	Not Married	Agree	Less Disagree	Very Agree	Disagree	Disagree	Disagree
363	19	Female	Economics and Business	Bachelor	No	Not Married	less Agree	Disagree	Agree	Disagree	Disagree	Disagree
364	19	Female	Management	Bachelor	No	Not Married	Agree	less Agree	less Agree	Disagree	less Agree	Agree
365	20	Female	Management	Bachelor	No	Not Married	Less Disagree	Disagree	less Agree	less Agree	Less Disagree	Disagree
366	19	Female	Mathematics and natural science	Bachelor	Yes	Not Married	Agree	Agree	Agree	Agree	Agree	Less Disagree
367	19	Female	Education School and Preschool	Bachelor	No	Not Married	Agree	Agree	Agree	Disagree	less Agree	Disagree
368	19	Male	Indonesian and regional literary language education	Bachelor	No	Not Married	less Agree	less Agree	Less Disagree	less Agree	Disagree	Disagree
369	20	Female	Mathematics and natural science	Bachelor	No	Not Married	less Agree	Disagree	Agree	Less Disagree	Agree	Less Disagree
370	20	Female	Education Literature Indonesia	Bachelor	No	Not Married	Agree	less Agree	Agree	less Agree	Less Disagree	less Agree
371	18	Female	Education School and Preschool	Bachelor	No	Single (still in college)	Very Agree	Less Disagree	less Agree	Agree	Very Disagree	Disagree
372	20	Female	Art and Design	Bachelor	No	Not Married	Less Disagree	Less Disagree	less Agree	Agree	Less Disagree	less Agree
373	20	Male	Management	Bachelor	No	Not Married	Very Agree	less Agree	Agree	Disagree	Disagree	Disagree
374	18	Male	Saince dan Technology	Bachelor	No	Not Married	less Agree	Less Disagree	Agree	Less Disagree	less Agree	less Agree
375	18	Female	Technical Information	Bachelor	No	Not Married	less Agree	less Agree	Very Agree	Very Disagree	less Agree	Disagree
376	18	Female	Accounting education	Bachelor	Yes	Not Married	Less Disagree	Agree	Agree	Disagree	Less Disagree	Disagree
377	20	Female	Technical Information	Bachelor	No	Not Married	less Agree	less Agree	Very Disagree	Very Disagree	Very Disagree	Disagree
378	19	Male	Technical Information	Bachelor	No	Not Married	Agree	Less Disagree	less Agree	Disagree	Disagree	less Agree
379	19	Male	Education Teknologi Informasi	Bachelor	No	Not Married	Less Disagree	less Agree	Very Disagree	Disagree	Very Disagree	Very Disagree
380	18	Female	Education ekonomi	Bachelor	No	Not Married	Very Agree	Very Agree	Very Agree	Very Agree	Very Agree	Very Agree
381	18	Female	Economics and Business	Bachelor	No	Not Married	Very Agree	less Agree	Very Agree	Agree	Agree	Agree
382	18	Male	Technical Information	Bachelor	No	Not Married	less Agree	Less Disagree	less Agree	Less Disagree	less Agree	Less Disagree
383	20	Female	Civil Engineering	Bachelor	Yes	Not Married	Agree	less Agree	Disagree	Less Disagree	Agree	Agree
384	19	Female	Civil Engineering	Bachelor	No	Not Married	Agree	less Agree	less Agree	Less Disagree	Agree	Less Disagree
385	18	Male	Education Teknologi Informasi	Bachelor	No	Not Married	less Agree	Less Disagree	Agree	Less Disagree	Less Disagree	less Agree
386	19	Male	Technical Information	Bachelor	No	Not Married	Less Disagree	Disagree	Disagree	Less Disagree	Less Disagree	Less Disagree
387	18	Female	Accounting education	Bachelor	No	Not Married	Agree	Disagree	less Agree	less Agree	Very Disagree	Less Disagree
388	19	Female	Education Ekonomi	Bachelor	No	Not Married	Agree	less Agree	Agree	Disagree	Disagree	less Agree
389	18	Female	Literature	Bachelor	No	Not Married	Very Agree	Less Disagree	Very Agree	Less Disagree	Very Agree	Agree
390	18	Male	Technical Information	Bachelor	No	Not Married	less Agree	Disagree	less Agree	Very Disagree	Very Disagree	Very Disagree
391	19	Male	Management	Bachelor	No	Not Married	Agree	Less Disagree	Agree	less Agree	Less Disagree	less Agree
392	18	Female	Education Teknologi Informasi	Bachelor	No	Not Married	less Agree	less Agree	Agree	Agree	Disagree	Less Disagree
393	19	Female	Economics and Business	Bachelor	No	Not Married	Agree	Disagree	Agree	Disagree	Agree	Agree
394	18	Female	Literature Indonesia	Bachelor	No	Not Married	Very Agree	Disagree	Agree	Less Disagree	less Agree	Less Disagree
395	18	Female	Education Ekonomi	Bachelor	No	Not Married	Less Disagree	Disagree	less Agree	Less Disagree	Agree	Agree
396	18	Female	Technical Information	Bachelor	No	Not Married	Agree	Disagree	less Agree	Less Disagree	Less Disagree	Disagree
397	19	Female	Civil Engineering	Bachelor	No	Not Married	Less Disagree	less Agree	Agree	less Agree	Less Disagree	Disagree
398	18	Male	Communication Studies	Bachelor	No	Not Married	Agree	less Agree	less Agree	Less Disagree	Disagree	Less Disagree
399	18	Female	Technical Information	Bachelor	Yes	Not Married	Very Agree	Disagree	Very Agree	Disagree	Very Agree	Disagree
400	18	Male	Education teknologi informasi	Bachelor	No	Not Married	less Agree	Less Disagree	less Agree	less Agree	Disagree	Less Disagree
401	19	Female	Economics and Business	Bachelor	No	Not Married	less Agree	Disagree	less Agree	Very Disagree	Less Disagree	Disagree
402	18	Female	Technical Information	Bachelor	No	Not Married	less Agree	less Agree	Agree	Disagree	Less Disagree	Less Disagree
403	19	Female	Education Teknologi Informasi	Bachelor	No	Not Married	Agree	Disagree	Agree	Agree	less Agree	Disagree
404	18	Female	Economics and Business	Bachelor	No	Not Married	Less Disagree	Very Disagree	Less Disagree	Agree	Very Disagree	Disagree
405	19	Female	Technical Information	Bachelor	Yes	Not Married	Agree	Disagree	less Agree	less Agree	less Agree	Less Disagree
406	17	Female	Accounting education	Bachelor	No	Not Married	Agree	Less Disagree	less Agree	Disagree	Disagree	Very Disagree
407	20	Female	Biology	Bachelor	No	Not Married	Agree	Very Disagree	less Agree	Disagree	Less Disagree	Very Disagree
408	17	Female	Technical Information	Bachelor	No	Not Married	Disagree	less Agree	Agree	Disagree	Disagree	less Agree
409	,18	Female	Technical Information	Bachelor	No	Not Married	Disagree	Disagree	Disagree	Disagree	Agree	Disagree
410	19	Female	Economics and Business	Bachelor	No	Not Married	Agree	Less Disagree	Agree	Less Disagree	less Agree	Disagree
411	20	Female	Pkn	Bachelor	No	Not Married	Agree	Agree	Agree	Agree	Agree	Agree
412	18	Female	Technical Information	Bachelor	No	Not Married	Less Disagree	Disagree	Disagree	Agree	Agree	Disagree
413	19	Female	Civil Engineering	Bachelor	No	Not Married	Less Disagree	Disagree	less Agree	Disagree	Less Disagree	Less Disagree
414	18	Female	Accounting education	Bachelor	No	Not Married	less Agree	less Agree	less Agree	Disagree	less Agree	Disagree
415	18	Female	Accounting education	Bachelor	Yes	Not Married	less Agree	less Agree	less Agree	Disagree	Disagree	less Agree
416	19	Female	Technical Information	Bachelor	No	Not Married	Agree	Less Disagree	Disagree	Disagree	Disagree	Disagree
417	18	Female	Education ekonomi	Bachelor	No	Not Married	less Agree	less Agree	less Agree	Less Disagree	Less Disagree	less Agree
418	19	Male	Mechanical Engineering	Bachelor	No	Not Married	Disagree	Disagree	Disagree	Disagree	Disagree	Disagree
419	19	Male	informatics	Bachelor	No	Not Married	Agree	Disagree	Disagree	Disagree	Agree	Less Disagree
420	18	Male	Education Bahasa Literature Indonesia	Bachelor	No	Not Married	Less Disagree	Less Disagree	less Agree	Agree	Agree	Agree
421	19	Female	Education Teknologi Informasi	Bachelor	Yes	Not Married	Agree	Agree	Agree	Disagree	Disagree	less Agree
422	18	Female	Pend. Bahasa Literature Indonesia dan Daerah	Bachelor	No	Not Married	less Agree	Very Disagree	less Agree	Less Disagree	Very Disagree	Very Disagree
423	18	Male	Technical Information	Bachelor	No	Not Married	Disagree	Disagree	Very Disagree	Very Disagree	Less Disagree	Disagree
424	19	Male	Literature Indonesia ( Prodi Indonesian and regional literary language education)	Bachelor	No	Not Married	Less Disagree	Less Disagree	Disagree	Very Disagree	Less Disagree	Disagree
425	19	Male	Cultural Studies	Bachelor	No	Not Married	less Agree	Less Disagree	Less Disagree	Disagree	Disagree	Disagree
426	21	Female	Economics and Business	Bachelor	No	Not Married	Agree	Disagree	Less Disagree	Agree	Disagree	Disagree
427	18	Female	Accounting education	Bachelor	No	Not Married	Agree	Disagree	Disagree	Disagree	Disagree	Disagree
428	19	Female	Technical Information	Bachelor	No	Not Married	Agree	Disagree	less Agree	Less Disagree	Disagree	Disagree
429	18	Female	Teknologi informatics	Bachelor	No	Not Married	less Agree	Less Disagree	less Agree	Less Disagree	less Agree	Disagree
430	18	Male	Pend. Bahasa, Literature Indonesia dan daerah	Bachelor	No	Not Married	Less Disagree	Disagree	less Agree	Disagree	Disagree	Very Disagree
431	19	Female	Accounting education	Bachelor	No	Not Married	Agree	Less Disagree	Agree	Less Disagree	Disagree	Less Disagree
432	17	Female	Literature	Bachelor	No	Not Married	Agree	less Agree	Agree	Less Disagree	less Agree	Less Disagree
433	19	Female	Civil Engineering	Bachelor	No	Not Married	Agree	Disagree	less Agree	less Agree	Disagree	less Agree
434	18	Female	Literature Indonesia	Bachelor	No	Not Married	less Agree	Disagree	less Agree	Less Disagree	Disagree	Disagree
435	19	Male	Management	Bachelor	No	Not Married	Less Disagree	Disagree	Less Disagree	Disagree	Less Disagree	Less Disagree
436	19	Male	Economics and Business	Bachelor	No	Not Married	Agree	Less Disagree	Agree	Less Disagree	less Agree	less Agree
437	18	Male	Technical Information	Bachelor	No	Not Married	Disagree	Very Disagree	Agree	Very Disagree	less Agree	Disagree
438	20	Female	Law	Bachelor	No	Not Married	Very Agree	Agree	Very Agree	Very Agree	less Agree	Very Agree
439	21	Female	Nursing	Bachelor	No	Not Married	less Agree	Disagree	Agree	Less Disagree	Less Disagree	Less Disagree
440	21	Female	Economics and Business	Bachelor	Yes	Not Married	Very Agree	Disagree	Agree	Disagree	Disagree	less Agree
441	20	Female	Communication Studies	Bachelor	Yes	Not Married	Very Disagree	Agree	less Agree	Less Disagree	Less Disagree	Less Disagree
442	19	Female	Public Health	Bachelor	No	Not Married	Very Agree	Less Disagree	Very Agree	Very Agree	Disagree	Very Disagree
443	21	Male	Communication Studies	Bachelor	No	Not Married	Agree	less Agree	Agree	Agree	Agree	Agree
444	20	Female	Nutrition	Bachelor	No	Not Married	Very Agree	Less Disagree	Agree	Agree	Less Disagree	less Agree
445	21	Female	Statistika	Bachelor	No	Not Married	Agree	Disagree	Disagree	Disagree	Disagree	Disagree
446	20	Female	Public Health	Bachelor	No	Not Married	Agree	less Agree	Very Agree	Very Agree	less Agree	less Agree
447	20	Female	Public Health	Bachelor	No	Not Married	Agree	Disagree	Disagree	Less Disagree	less Agree	Less Disagree
448	18	Female	Nursing	Bachelor	No	Not Married	less Agree	Disagree	less Agree	less Agree	Less Disagree	less Agree
449	17	Female	Veterinary Medicine	Bachelor	No	Not Married	Less Disagree	Less Disagree	Very Agree	Disagree	less Agree	Disagree
450	19	Female	Imaging Radiology Technology	Bachelor	No	Not Married	Agree	Disagree	Disagree	Very Disagree	less Agree	Disagree
451	20	Female	Nursing	Bachelor	Yes	Not Married	Agree	Agree	less Agree	Agree	less Agree	Disagree
452	18	Male	Occupational health and safety	Bachelor	No	Not Married	Agree	Less Disagree	Very Agree	less Agree	less Agree	Disagree
453	18	Female	Veterinary Medicine	Bachelor	Yes	Not Married	Agree	Disagree	less Agree	Less Disagree	Disagree	Less Disagree
454	18	Female	Teknologi Laboratorium Medis	Bachelor	No	Not Married	Agree	Disagree	less Agree	less Agree	Agree	Agree
455	18	Female	Physiotherapy	Bachelor	No	Not Married	Disagree	Disagree	Agree	less Agree	Disagree	Agree
456	18	Female	Public Health	Bachelor	No	Not Married	Agree	less Agree	Agree	Agree	less Agree	less Agree
457	18	Male	Veterinary Medicine	Bachelor	No	Not Married	less Agree	Less Disagree	less Agree	Disagree	less Agree	Disagree
458	19	Female	Pharmacy	Bachelor	No	Not Married	Agree	Disagree	less Agree	less Agree	Agree	Disagree
459	20	Male	Dentistry	Bachelor	No	Not Married	Very Disagree	Very Disagree	Very Disagree	Very Disagree	Very Disagree	Very Disagree
460	19	Female	Veterinary Medicine	Bachelor	No	Not Married	Agree	Less Disagree	less Agree	Very Disagree	less Agree	Disagree
461	18	Male	Dentistry	Bachelor	No	Not Married	Disagree	Less Disagree	less Agree	Less Disagree	Agree	less Agree
462	18	Female	Nursing	Bachelor	No	Not Married	less Agree	less Agree	less Agree	less Agree	Disagree	less Agree
463	18	Female	Nursing	Bachelor	No	Not Married	Less Disagree	Very Disagree	Agree	Less Disagree	Less Disagree	Less Disagree
464	20	Female	Veterinary Medicine	Bachelor	No	Not Married	less Agree	Agree	Agree	Agree	less Agree	less Agree
465	18	Female	Public Health	Bachelor	No	Not Married	less Agree	Disagree	Disagree	Less Disagree	Disagree	Very Disagree
466	18	Male	Veterinary Medicine	Bachelor	No	Not Married	less Agree	Less Disagree	less Agree	Agree	less Agree	Disagree
467	18	Female	Medical Science	Bachelor	No	Not Married	Agree	Disagree	Agree	Agree	Agree	Disagree
468	17	Male	Dentistry	Bachelor	No	Not Married	Very Agree	Disagree	Agree	less Agree	Agree	Less Disagree
469	17	Female	Nursing	Bachelor	No	Not Married	Less Disagree	Very Disagree	Disagree	Very Disagree	Very Disagree	Very Disagree
470	17	Female	Public Health	Bachelor	No	Not Married	Disagree	less Agree	Less Disagree	Disagree	less Agree	Disagree
471	19	Female	Traditional Medicine	Bachelor	No	Not Married	Disagree	Less Disagree	less Agree	Disagree	Very Disagree	Disagree
472	20	Female	Nursing	Bachelor	No	Not Married	Agree	Disagree	less Agree	Disagree	Agree	Less Disagree
473	17	Female	Medical Science	Bachelor	No	Not Married	Disagree	less Agree	Very Agree	Less Disagree	Very Disagree	Agree
474	21	Male	Nutrition	Bachelor	No	Not Married	less Agree	Disagree	Less Disagree	Less Disagree	Disagree	Less Disagree
475	22	Female	Nutrition	Bachelor	No	Not Married	Agree	Less Disagree	Very Agree	Less Disagree	Less Disagree	Disagree
476	20	Male	Fisheries and Marine Science	Bachelor	No	Not Married	Agree	Very Disagree	Disagree	Disagree	Disagree	Agree
477	21	Female	Marine Engineering	Bachelor	No	Not Married	Disagree	Disagree	Disagree	Disagree	Disagree	Disagree
478	19	Male	Marine Engineering	Bachelor	No	Not Married	Agree	Less Disagree	Agree	Agree	Less Disagree	Less Disagree
